# Supplementary material for: Evaluating [18F]FDG and [18F]FLT Radiotracers as Biomarkers of Response for Combined Therapy Outcome in Triple-Negative and Estrogen-Receptor-Positive Breast Cancer Models
Source: Int J Mol Sci. 2023 Sep 15;24(18):14124. doi: 10.3390/ijms241814124 (PMC10532149; doi:10.3390/ijms241814124)
Supplement: Supplementary file 1 [file ijms-24-14124-s001.zip]

Archive with 1 entries (1 files):
- ijms-2517957-supplementary.pdf
